# Supplementary material for: Effectiveness of D-dimer in predicting distant metastasis in colorectal cancer
Source: PLoS One. 2024 Jul 12;19(7):e0306909. doi: 10.1371/journal.pone.0306909 (PMC11244829; doi:10.1371/journal.pone.0306909)
Supplement: S1 Data — (XLSX) [file pone.0306909.s001.xlsx]

## Sheet: Sheet1
编号	姓名	性别	年龄	诊断	是否转移	转移部位	白蛋白	球蛋白	前白蛋白	血糖	CEA	CA199	PT	PTA	PTR	INR	APTT	TT	FIB	D-dimer	FDP	血小板
1	许小�	女	55	结肠恶性肿�	0		45.2	30.9	203.7	4.83	5.67	4.95	13.2	103.4	1.06	1.02	31.9	16.2	3.52	0.7	2.2	379
3	杨晓�	女	58	结肠恶性肿�	0		46.9	26.7	246.8	4.93	28.96	40.53	13.3	100.4	1.06	1.03	33.7	16.4	3.41	1	2.3	268
4	何芳�	女	62	结肠恶性肿�	0		41.5	30.5	215.4	11.12	1.55	12.94	13.4	100.2	1.03	1.04	33.4	15.2	4.02	0.6	1.7	238
5	张金�	男	66	结肠恶性肿�	0		40.4	23.1	210	5.1	5.66	11.16	13.5	98	1.04	1.05	38.4	16.5	3.83	0.8	1.5	187
6	张湘�	男	52	结肠恶性肿�	0		31.5	20	174.8	4.34	1.91	26.5	13.6	78.5	1.05	1.06	42.5	16	4.31	0.1	0.9	455
7	张天�	男	52	结肠恶性肿�	0		43.6	29.9	369.2	8.4	17.48	23.7	12.8	116.8	1.02	0.98	29.8	16.9	3.42	0.7	1.9	169
10	李金�	男	80	乙状结肠恶�	0		33.3	24.8	213.6	4.23			15.6	64.8	1.2	1.26	37.6	18.8	3.45	0.4	0.9	67
11	权金�	男	64	乙状结肠恶�	0		33.7	22.9	319.9	3.88	17.08	0.77	16.4	56.7	1.25	1.34	39.4	19.6	4.55	1.4	3.7	112
12	文春�	女	60	乙状结肠恶�	0		39.6	20.9	215.5	4.51	17.35	0.91	13.4	97.4	1.07	1.04	36.3	16.9	2.67	0	0.2	134
13	王顺�	男	70	乙状结肠恶�	0		28.4	30.2	121.8	3.41	2.19	7.21	12.8	114.6	0.98	0.98	33.3	16.9	5.1	0.8	2.8	196
14	王会�	女	60	乙状结肠恶�	0		41	26.6	213.4	4.21	9.68	19.44	12.1	135.1	0.93	0.91	30.2	17.4	3.33	0	1	172
15	席小�	女	53	乙状结肠恶�	0		40.9	26	297.1	4.73	2.16	0.99	12	138.4	0.92	0.9	32.1	14.6	4.07	0.7	2.5	322
16	王会�	女	52	乙状结肠恶�	0		38.8	30.8	268.3	4.57	2.11	14.77	13.3	102.4	1.02	1.03	31.6	17	3.67	2.9	5.5	271
17	宋红�	男	50	乙状结肠恶�	0		39.8	25.2	292.8	4.31	2.52	9.22	12.7	96.2	0.98	0.97	42.6	17	2.71	0.3	0.4	128
19	杨彩�	女	65	乙状结肠恶�	0		37.3	23.5	167.9	3.85	8.47	21	13	89.8	1	1	33.8	17.6	4.07	0.5	1.5	313
20	王新�	女	75	乙状结肠恶�	0		35	27.6	225.4	4.91	3.26	11.25	12.5	100.9	0.96	0.95	35.2	17.4	2.86	0.2	1.5	319
21	王西�	女	61	乙状结肠恶�	0		38.1	24.7	160.3	4.82	9.27	10.73	15	66.6	1.2	1.2	36.3	15.2	3.12	5.7	36.8	239
22	张晓�	男	48	直肠恶性肿�	0		44.9	25.6	267	5.6			12.9	113	1.03	0.99	32	16.2	3.64	0.3	0.3	237
23	张铁�	男	58	直肠恶性肿�	0		40.8	24.4	242	4.27	1.61	11.22	13.6	95.9	1.05	1.06	35.6	17.3	3.4	0.5	1.7	177
25	刘亚�	女	50	直肠恶性肿�	0		46.4	27.3	246.5	4.57	40.87	16.65	12.9	113.1	1.03	0.99	32	15.8	2.68	0.7	1.7	222
27	昝清�	男	46	直肠恶性肿�	0		37.3	23.8	71.6	5.08	6.66	7.3	14.3	82.8	1.1	1.13	32.2	16.8	2.27	0.5	1.2	245
28	鲍克�	男	52	直肠恶性肿�	0		40.7	29.6	258.5	4.12	33.94	91.91	14.3	81.1	1.11	1.14	36.5	17	2.51	0.4	1.7	141
29	相鹏	男	45	直肠恶性肿�	0		39.4	21.7	357.8	4.26	8.17	15.32	13.1	106.5	1.05	1.01	31.6	16.7	3.03	0.5	1.5	247
30	张群�	男	64	直肠恶性肿�	0		43	29.2	241.4	4.34	9.37	19.79	13.6	98	1.04	1.05	38.5	15.8	5.23	0.6	2.3	215
31	范德�	男	60	直肠恶性肿�	0		39.6	20.6	265.1	4.97	0.2	6.38	13.6	95.9	1.05	1.06	39.4	16	3.01	0.5	1.5	136
32	程景�	男	52	直肠恶性肿�	0		49.1	27.6	198	5.64	7.74	25	10.7		0.93	0.93	27.8	18.4	3.73	0.58	2.08	298
33	马宝�	男	54	直肠恶性肿�	0		42.7	28.2	246.9	5.43	1.8	7.34	13.4	97.5	1.07	1.04	31.7	16.4	3.52	1.2	2.5	68
34	危成�	女	85	直肠恶性肿�	0		42.5	28.6	188.9	4.15	7.33	67.96	14.6	77.9	1.12	1.16	37.6	17.9	3.22	0.5	2	204
35	张纯	男	45	直肠恶性肿�	0		43.4	32.3	289.7	6.07	13.7	15.45	12.7		0.97	0.96	42.9	18.4	3.19	0.7	1.7	83
36	行强�	女	47	直肠恶性肿�	0		39.2	24.3	265	4.47	1.52	13.11	14.3		1.1	1.12	37.3	18.3	2.7	0.5	0.8	436
37	程景�	男	52	直肠恶性肿�	0		45.8	27.7	209.8	5.12	3.21	10.73	13.6	95.9	1.05	1.06	34.2	16.5	3.77	0.6	1.8	183
38	田长�	女	74	直肠恶性肿�	0		37.5	30.2	178.4	7.04	7.64	16.42	13.8		1.06	1.08	43.1	15.8	4.53	3.2	7.3	188
39	周利�	女	40	直肠恶性肿�	0		44.6	32.4	216.4	5.04	2.75	5.43	13.1		1.01	1.01	29.1	16.2	2.95	0.4	1	217
40	任存�	男	61	直肠恶性肿�	0		40.6	27.4	189	4.72	2.02	11.71	14.9	73.4	1.15	1.19	39	18.1	2.53	0.7	1.5	200
41	张孝�	男	65	直肠恶性肿�	0		43.8	26.1	261.3	4.7	6.62	35.2	13.7	93.9	1.05	1.07	35.6	15	4.72	0.5	0.8	182
42	乔卫�	男	44	直肠恶性肿�	0		40.9	22.2	330	4.17	1.61	11.19	12.9	113.1	1.03	0.99	34.9	17	2.13	0.4	1	243
43	韩聪	男	25	直肠恶性肿�	0		44	23.8	204.2	3.14	1.94	0.94	12.5	122.8	0.96	0.95	33.2	15.8	3.73	0.4	0.6	221
44	王福�	男	57	直肠恶性肿�	0		40.1	26.8	239.9	5.32			12.7	117.3	0.98	0.97	35.3	15.7	4.67	0.1	0.3	259
45	高江�	男	26	直肠恶性肿�	0		36.9	22.1	228.7	3.19			12.8	114.6	0.98	0.98	38.4	15.8	3.67	0.9	3.6	291
46	吴连�	男	82	直肠恶性肿�	0		38	24.8	250.8	5.71			12.4	125.8	0.95	0.94	38.5	15.9	2.71	1.1	3.9	205
47	田苏�	女	50	直肠恶性肿�	0		43.3	30.4	270	5.28	2.32	15.9	13.4	97.5	1.07	1.04	33.5	15.3	3.04	0.6	2	210
48	张静	女	43	直肠恶性肿�	0		34	30.1	87.8	4.13			13.8	86.9	1.1	1.08	36	14.9	5.4	2	5.3	405
50	宋红�	男	50	直肠恶性肿�	0		42.4	30.6	237.2	5.41	6.48	6.79	12.2	131.9	0.94	0.92	44.1	15.8	4.39	0.8	1.7	257
51	詹青�	女	71	直肠恶性肿�	0		36.9	21.8	230.6	3.97	23.09	23.06	12.6	124	1.01	0.96	28	15.8	2.86	2.7	4.4	177
52	武春�	女	53	直肠恶性肿�	0		42.6	24.5	243	4.44			12.3	128.8	0.95	0.93	36.3	16.4	2.5	0.6	1.8	193
53	燕积�	男	62	直肠恶性肿�	0		44.6	29.5	281.4	4.84	3.67	20.39	12.2	131.9	0.94	0.92	36.5	15.7	3.55	0.4	0.6	113
54	龚志�	男	70	直肠恶性肿�	0		41.3	34.2	199.8	4.49			13.2	103.4	1.06	1.02	36.4	15.2	4.03	2.6	8.8	318
55	张琴	女	49	直肠恶性肿�	0								12.7		0.98	0.97	39.9	17	2.52	0.6	0.8	207
56	桑龙�	女	55	直肠恶性肿�	0		36.4	23.1	246.4	4.52	1.14	15.8	12.8		0.98	0.98	35.7	17.9	2.35	1.5	7	180
57	王宏�	男	56	直肠恶性肿�	0		31.7	19.9	103	2.4			13.5	94.7	1.08	1.05	35.7	14.8	3.09	2	6.8	358
58	朱秀�	女	74	直肠恶性肿�	0		35.6	22.8	231.3	3.2	2.79	55.53	12.3	128.8	0.95	0.93	36.3	16.7	3.73	0	0.8	145
59	白东�	女	65	直肠恶性肿�	0		46.6	31.7	259.1	4.06	0.71	7.93	12.9	113.1	1.03	0.99	36	17	3.09	0.8	1.8	133
60	张明�	女	80	直肠恶性肿�	0		39.1	27.9	200.4	7.78	11.27	10.15	12.2	131.9	0.94	0.92	36.1	16.1	4.87	0.6	2.8	229
62	张建�	男	65	直肠恶性肿�	0		43	26.8	242.7	4.58	3.25	9.89	13.1	106.5	1.05	1.01	37.3	15.6	2.59	1	1.8	210
63	张学�	男	84	直肠恶性肿�	0		37.2	23.2	190.5	4.04	111.3	89.1	13.4	100.2	1.03	1.04	38	16.6	2.89	0.5	1.5	160
65	高增�	男	50	直肠恶性肿�	0		44.2	32.1	187.3	3.8	0.2	0.84	13.2	104.7	1.02	1.02	36.7	16.3	3.61	0	0.3	194
66	李井�	男	42	直肠恶性肿�	0		39.1	27.6	242.9	3.72	0.86	4.86	13	109.7	1.04	1	41.3	15	4.19	0.3	1.4	273
67	吴邦�	男	51	直肠恶性肿�	0		41.8	28	245.8	3.51	11.43	9.15	12.9	113.1	1.03	0.99	35.1	16.8	2.45	0.4	1	251
68	屈艳�	女	46	直肠恶性肿�	0		39.6	21.4	264.5	3.93			13.3	100.4	1.06	1.03	33.8	17.6	2.4	0.5	1.3	321
69	王斌	男	61	直肠恶性肿�	0		43.5	26.8	184.4	4.74	17.71	12.37	13.9	81.2	1.07	1.09	38.6	16.2	3.4	0.5	0.9	316
70	訾建�	男	61	直肠恶性肿�	0		25.5	19.5	275.6	1.93	4.57	12.81	12.7	96.2	0.98	0.97	35	17.4	5.1	0.5	2.2	198
71	王全�	男	67	直肠恶性肿�	0		41.1	36.9	328	4.94	20.94	14.78	14.2	77.7	1.14	1.12	50.5	16.9	1.72	0.5	0.7	176
72	朱永�	男	61	直肠恶性肿�	0						21.03	36.74	13		1	1	34.7	16.9	2.15	0.7	1.2	143
74	王斌	男	61	直肠恶性肿�	0		40.9	21.6	151.5	4.14	322	105.3	13.6	78.5	1.05	1.06	41.2	16.4	2.5	0.6	1.7	179
75	喻纪�	男	48	直肠恶性肿�	0		41.4	22.8	310.1	5.06	12.07	12.54	13.3	100.4	1.06	1.03	43.3	16.2	3.19	0.3	1.2	152
76	张存�	男	52	直肠恶性肿�	0		41.1	28.3	288.3	4.61	6.68	6.54	13	109.7	1.04	1	38.9	16.8	2.4	0	1	353
77	刘宁�	女	73	直肠恶性肿�	0		38.8	29.7	136.1	5.12	5.52	0.97	12.7	96.2	0.98	0.97	34.8	16.9	3.61	0	1.7	142
79	胡平�	男	60	直肠恶性肿�	0		38.3	21	282	3.5			13.1		1.01	1.01	40.9	16.8	2.27	0.3	1	251
80	刘淑�	女	61	直肠恶性肿�	0		34.2	30.9	225.2	5.73	7.56	7.86	12.9				31.9	16.8	2.73	0.37	1.61	228
81	邓桂�	女	76	直肠恶性肿�	0		37.8	31.2	161.5	3.79	2.87	8.46	13.7		1.05	1.07	36.8	19.4	2.85	1.2	5.1	142
82	沈粉�	女	60	直肠恶性肿�	0		38.8	19.4	232.8	4.86	31.31	33.31	13.3	83.9	1.02	1.03	39.4	16	3.05	0	0.2	287
83	武春�	女	62	直肠恶性肿�	0		31	21.4	147	6.34	5.6	55.01	12.8	94	0.98	0.98	37.7	15.6	2.78	1.2	2	194
84	昝起�	男	57	直肠恶性肿�	0		39.1	19.5	268	4.33	1.64	3.44	12.8	94	0.98	0.98	39.3	17	2.28	0.6	0.7	206
85	陈淑�	女	77	直肠恶性肿�	0		40.5	27.5	189.4	5.11	68.41	61.4	14.7	70	1.18	1.17	33.8	15.8	3.91	3.5	7.7	122
86	樊秀�	女	65	直肠恶性肿�	0		33.9	27.7	213.1	4.73	2.99	8.42	12.5	93.9	0.96	0.95	37.1	17.1	3.19	0.7	1.9	226
88	杨基�	男	41	直肠恶性肿�	0		43.7	29.4	288.5	3.88	5.86	8.86	12.2	100.3	0.94	0.92	34.6	15.7	2.97	0	0.1	208
89	谷加�	男	49	直肠恶性肿�	0		41.8	24.4	257.3	4.24	2.6	7.74	12.7	96.2	0.98	0.97	34.6	15.8	2.62	0.2	1	289
90	谭兵	男	57	直肠恶性肿�	0		40.4	30.3	188	5.5	1.77	11.22	12.7	90	0.98	0.97	42.3	15.8	3.86	0.9	1.9	213
91	谷加�	男	49	直肠恶性肿�	0		43.7	26.8	318.3	4.71	2.55	9.38										280
92	郭瑞�	男	44	直肠恶性肿�	0		40.4	22	188.6	4.53	1.13	5.06	13.4	97.5	1.07	1.04	35.8	15.7	3.31	0.6	1.5	263
93	刘琛	男	48	直肠恶性肿�	0		34.4	23.4	146.9	4.23	4.53	21.23	13.4	77.9	1.03	1.04	39.6	18.1	8.14	1.1	4	498
94	陶长�	男	78	结肠癌术后	0		39.7	29.2	196.4	9.21	4.81	15.04	12.7	90	0.98	0.97	38.2	17.2	3.19	0.4	0.6	133
95	相胜�	男	71	结肠癌术后�	0		44.4	30.1	284	7.07	4.46	10.2	12.2	114	0.94	0.92	35.3	16.2	3.37	0.5	1.8	273
96	李凤�	女	71	乙状结肠癌	0		37.1	28.6	196	4.45	235.1	83.56	13.5	86	1.08	1.05	35	18.3	2.46	0.5	1.6	157
97	王思�	男	78	直肠癌（pT4a	0		38.7	25.4	238.5	4.47	3.85	17.42	12.9	102	0.99	0.99	36.3	16.6	3.2	0.6	1.1	142
99	张小�	女	53	回盲部腺癌�	0		44.7	29.7	273.9	5.29			13	95.8	1	1	32.8	16.7	2.62	0.6	1.6	347
100	邹远�	男	31	降结肠癌（p	0		47.2	28.4	277.2	4.01	0.79	4.19	13.2	81.1	1.02	1.02	38.9	16.7	2.47	0.4	0.5	248
101	赵汝�	男	69	结肠癌	0		40.2	32.8	142.2	5.25	22.33	40.08	13.6	74.9	1.05	1.06	40.1	15.7	5.47	1.6	5.6	377
102	张月�	女	53	结肠癌	0		39.7	28	164.5	4.35	4.33	26.8	13.3	79.5	1.02	1.03	36.5	16.4	5.1	0.8	2.6	340
104	郑世�	男	45	结肠癌	0		44	28	217.3	5.12	2.6	14.83	12.8	108	0.97	0.96	43.3	19.3	3.15	0.6	1.6	234
105	郭美�	女	57	结肠癌	0		39.5	33.7	192.8	4.51			13.2	103.4	1.06	1.02	30.8	15.9	5.27	0.6	1.8	457
106	牛文�	男	75	结肠癌	0		40.9	33.6	96.5	7.03	70.8	121.6	13.8	89	1.06	1.06	39.3	15.2	3.9	4.3	15.2	389
107	张叔�	男	82	结肠癌	0		39.5	28.2	144	6.12	2.4	40.47	12.7	103.7	0.98	0.97	40.9	16.5	4.4	1.9	4.5	320
108	孙银�	男	48	结肠癌（cT4N	0		35.1	23.3	193	4.78	1.94	2.42	15.4	56.4	1.18	1.25	39.2	16.3	3.44	4.5	13.6	289
110	惠月�	女	79	结肠癌（pT1N	0		34.4	22.4	182	4.32	2.3	31.2	13.2	103.4	1.06	1.02	32.5	15.2	4.22	2.2	5.7	233
111	任妍�	女	75	结肠癌(pT3N0M	0		39.9	25.5	228.8	5.25	4.16	26.84	12.6	124	1.01	0.96	31	17.5	2.65	0.6	2.6	216
112	张树�	男	67	结肠癌（pT3N	0		36.9	23.8	273.1	6.37	13.6	67.97	13.4	77.9	1.03	1.04	35	16.2	3.93	1.3	3.4	184
113	刘桂�	女	57	结肠癌（PT4a	0		44.2	27.4	229.3	4.55	28.73	22.27	13.1	106.5	1.05	1.01	31.9	17	2.76	0.3	1.3	196
114	李钰	男	67	结肠癌（pT4a	0		37.8	26	211.2	4.24	1.58	7.81	13.2	103.4	1.06	1.02	32.4	17.3	2.83	0.5	1.6	193
117	韩静�	女	72	结肠癌（pT4a	0		35.9	26.4	230	4.23			13.4	97.5	1.07	1.04	35.8	15.7	3.51	1.5	3.6	416
118	程会�	男	61	结肠癌（pT4a	0		36.7	36.9	80.1	6.2	249.65	192.6	14.8	78.4	1.2	1.22	37.7	16.9	3.9	0.7	3.4	391
119	张凤�	男	84	结肠癌（pT4a	0		41.6	33	210.7	4.72	8.46	23.78	13.2	81.1	1.02	1.02	36.3	17	3.73	0.7	3.7	353
120	付向	男	42	结肠癌（PT4N	0		44.3	26.1	315.5	4.11	2	9.61	12.7	99.8	0.98	0.97	38.4	15.9	2.65	0.4	0.6	195
121	王春�	女	49	结肠癌（pT4N	0		41.2	25.8	239.2	4.22	1.19	0.83	13.8	72	1.06	1.08	33.1	18.2	2.52	0.7	1.4	457
122	兰羊	男	53	结肠癌（pT4N	0		44.7	23.8	315	4.73	1.41	6.21	13.3	100.4	1.06	1.03	42.1	16	3.4	0.6	1.7	213
123	张志�	男	73	结肠癌（pT4N	0		33.9	32.1	99.8	4.78			15.5	71	1.18	1.25	35.4	16.9	3.3	1.49	2.72	358
124	耿景�	女	51	结肠癌（pT4N	0		36.7	35.7	104.4	4.47	8.16	12.82	12.8	101	0.98	0.98	37.5	16.7	5.85	2.9	8	480
126	闫克�	男	76	结肠癌（PT4N	0		37.4	31	228.8	5.52	8.85	8.93	13.1	90.9	1.01	1.01	34	15.9	3.44	0.4	2.2	162
127	杜智�	男	71	结肠癌（pT4N	0		31.9	24.4	141.5	5.11	5.39	10.8	13.8	72	1.06	1.08	31.6	16.3	4.31	1.3	4.3	123
128	张金�	男	61	结肠癌（T3N0	0		31.5	28.7	127.5	2.99	4.09	66.19	16	52.3	1.23	1.31	46.4	18.5	2.17	0.3	0.9	105
129	陈树�	男	90	结肠癌（T4aN	0		26.9	29	86.7	3.91	15.61	0.6	13.5	86	1.08	1.05	35.1	17.2	3.7	2.6	7.1	212
130	陈丹�	女	64	结肠癌（T4aN	0		44.5	30	198	4.94	2.06	15.62	13.4	88.4	1.07	1.04	29.4	17	3	0.6	1.8	335
133	冯功�	男	47	结肠癌复发�	0		39.2	24.1	259.5	4.08	1.56	36.45	12.3	98.1	0.95	0.93	36.2	15.5	3.33	0.1	0.6	85
134	张红�	女	52	结肠癌术后	0		44.6	33.8	213	4.36			13.5	94.7	1.08	1.05	34	17.5	2.51	0.5	1.5	154
135	董建�	男	60	结肠癌术后	0		40.5	32.6	132.5	5.06	8.11	1.83	12.7	90	0.98	0.97	36	16.1	6.98	0.8	1.5	255
139	张友�	男	58	结肠癌术后	0		43.7	25.3	278.2	5.84	22.71	1.77	13	109.7	1.04	1	32.8	15.5	3.09	0.2	1.2	123
145	张友�	男	58	结肠癌术后	0		43.7	25.3	278.2	5.84	22.71	1.77	13	109.7	1.04	1	32.8	15.5	3.09	0.2	1.2	123
146	冯功�	男	47	结肠癌复发�	0		39.2	24.1	259.5	4.08	1.56	36.45	12.3	98.1	0.95	0.93	36.2	15.5	3.33	0.1	0.6	85
147	李亚�	女	47	结肠癌术后�	0		43.3	29.2	283	4.52	8.74	9.46	13.3	100.4	1.06	1.03	29.5	16.6	2.72	3	6.5	273
148	刘汉�	男	60	结肠癌术后�	0		45.3	21.4	275.7	4.93	1.85	7.97	13.4	88.4	1.07	1.04	31.6	17.5	2.34	0.8	2.4	223
151	程会�	男	61	结肠癌术后�	0		40	34	331.2	7.49	30.44	36.07	12.2	118.8	0.94	0.92	36	17.1	2.06	0.5	1.6	105
156	兰羊	男	53	结肠癌术后�	0		43.9	27.4	282.4	4.62	1.78	10.01	12.9	113.1	1.03	0.99	36.3	16.5	2.96	1	2.9	145
159	王会�	女	62	结肠癌术后�	0		41	26.6	213.4	4.21	9.68	19.44	12.1	135.1	0.93	0.91	30.2	17.4	3.33	0	1	172
165	张涛	男	64	结肠癌术后�	0		35.9	30	161.5	6.61	103.3	10.16	14.4	65.5	1.11	1.14	35.3	17	3.86	0.7	1.7	163
166	李克�	男	55	结肠癌术后�	0		37.6	25.1	190	3.49	6.81	7.22	13.5	94.7	1.08	1.05	34.6	16.9	2.42	0.5	1	325
168	郭美�	女	57	结肠癌术后�	0		35	23.3	181.9	3.55	1.09	20.24	12.7	120.2	1.02	0.97	33.3	16.2	5.27	0.7	2.4	323
175	李亚�	女	47	结肠中分化�	0		37.3	27.5	155.1	4.28	0.92	5.87	14.3	75.6	1.14	1.13	34.5	15.9	3.7	3.8	11	242
177	卜西�	男	79	乙状结肠癌	0		42.2	27.7	259.7	4.55	18.15	6.01	13.8	88.9	1.1	1.08	31.4	16.8	2.83	1.3	3.1	251
178	沈玉�	男	73	乙状结肠癌	0		43	34.1	216.8	4.09	2.21	1.58	13.6	92	1.09	1.06	34.8	14.3	3.7	0.6	1	249
179	阴焕�	女	50	乙状结肠癌	0		39.8	31.1	218.4	9	117.4	585.8	12.8	88.1	0.98	0.98	36.8	16.2	5.21	0.6	1.9	328
180	王文�	男	78	乙状结肠癌	0		41.5	28.9	153	5.48	6.62	25.03	15.3	57.2	1.18	1.24	41.7	15.5	4.48	1	3.7	218
181	刘小�	女	56	乙状结肠癌	0		44.4	28	203.2	4.67	4.77	10.34	13.6	81.2	1.05	1.06	40.5	16.4	3.33	0	1.1	317
182	王张�	男	38	乙状结肠癌	0		45.7	31.2	317.8	5.18	55.98	90.67	13.6	92	1.09	1.06	37.9	15.6	3.24	0.01	0.2	280
183	路正�	男	69	#NAME?	0		45.2	31.2	230.7	6.72	102.1	28.31	12.3	116	0.94	0.92	30.7	18.3	3.93	0.9	1.5	400
185	李渭�	女	73	乙状结肠癌�	0		30.1	28.6	201.6	4.52	2.59	33.31	13.2	81.1	1.02	1.02	33.1	17.2	4.39	0.2	0.6	289
186	武芬�	女	65	乙状结肠癌�	0		39.8	25.4	278.3	6.35	3.29	13.88	12.4	96	0.95	0.94	34	15.9	3.28	0.6	1	389
187	白丽�	女	37	乙状结肠癌�	0		33.4	27.8	57.2	3.52	63.3	56.86	14.2	77.7	1.14	1.12	33.5	15.6	4.31	2.2	7.6	495
188	胡聪�	女	60	乙状结肠癌�	0		42.4	23.8	257.1	4.71	68.15	2.04	12.7	90	0.98	0.97	36.8	16.7	2.85	0.6	0.9	241
189	高小�	女	51	乙状结肠癌�	0		39.3	27.5	245.1	4.5	2.04	13.92	13.1	100	1	1	38.1	17.8	3.78	0.3	1.3	180
190	张友�	男	58	乙状结肠癌�	0		43.7	25.3	278.2	5.84	22.7	1.77	13	109.7	1.04	1	32.8	15.5	3.09	0.2	1.2	123
191	张友�	男	58	乙状结肠癌�	0		35.4	23.2	190.4	5.25	22.7	1.77	13.4	77.9	1.03	1.04	37.2	15.2	3.67	0.3	0.8	112
192	李旭	男	52	乙状结肠癌�	0		39.6	20.9	173	5.12	7.69	21.94	13.8	86.9	1.1	1.08	36.8	14.5	3.46	0.4	1.4	191
193	杨均�	男	71	乙状结肠癌�	0		37.5	33.1	177.6	3.36	2.21	0.6	13.2	93.7	1.06	1.02	34.1	16.6	2.59	0.4	0.4	182
194	白秀�	女	78	乙状结肠癌�	0		43.3	30.6	222.5	6.08	7.07	57.69	12.7	90	0.98	0.97	29.3	17	3.93	0.7	2.2	239
196	任维�	男	33	乙状结肠癌(	0		46.1	19.9	334.22	3.87	1.22	5.48	13	109.7	1.04	1	32.9	17.3	1.92	0.3	0.6	240
197	陈珍	女	47	乙状结肠癌(	0		29.6	37.9	57.6	2.66	20.48	8.98	13.7	89.4	1.1	1.07	33.9	15.8	4.91	1.6	5.9	121
198	李永�	男	73	乙状结肠癌�	0		43.9	27.9	260.1	4.6	1.73	10.09	12.7	90	0.98	0.97	37.4	15.5	3.73	0.7	1.7	346
199	李永�	男	73	乙状结肠癌�	0		36.4	24.2	174.3	4.88	0.58	8.61	14.7	70	1.18	1.17	35.4	16.9	3.29	1.1	3.6	385
201	胡聪�	女	60	乙状结肠癌�	0		41.5	23.4	221.1	4.16	4.37	1.94	13.2	81.1	1.02	1.02	38.8	16.6	2.31	0.5	1	215
203	白丽�	女	37	乙状结肠癌�	0		36.7	23.1	192	3.75	1.46	4.55	12.7	99.8	0.98	0.97	34.5	15.7	3.42	0.4	2.3	344
204	白丽�	女	38	乙状结肠癌�	0		38.1	22.7	249.4	3.51	0.85	4.99	14.2	71.4	1.09	1.12	34.9	15.2	3.01	3.1	7.6	206
206	白丽�	女	38	乙状结肠癌�	0		38.8	23.7	203	4.77	0.47	2.84	13.3	88.7	1.02	1.03	33.2	15.6	2.85	1	2.6	233
212	李永�	男	73	乙状结肠癌�	0		42.8	26.6	238.6	5.2	1.12	11.13	13	84.5	1	1	39.1	15.7	3.7	0.6	2.2	267
213	刘志�	男	74	右半结肠癌�	0		38.9	25.4	184.5	3.85	4.26	11.48	12.7	103.7	0.98	0.97	36	16.3	3.75	0.9	1.2	139
214	刘雪�	女	60	直肠癌	0		40.3	31.5	127.6	4.41	174.7	46.2	13.9	84.5	1.11	1.09	39.9	16.5	3.09	1.1	2.9	194
215	唐德�	男	60	直肠癌	0		36.1	25.5	224.8	4.91	9	6.12	13.6	92	1.09	1.06	34.6	17.2	2.55	0.4	2	167
216	秦永�	男	57	直肠癌	0		48.3	22.8	281	5.52			13.6	92	1.09	1.06	28.9	17.2	2.09	0.5	1.2	216
219	王清�	女	50	直肠癌	0		41	26	253.6	4.01	0.89	32.72	13.2	81.1	1.02	1.02	36	16.7	3.23	0.5	1.4	243
220	郝桂�	女	73	直肠癌	0		47.6	27.1	227.6	7.94	1.96	11.92	13.7	89.4	1.1	1.07	32.3	16.7	3.09	0.6	1.9	167
222	杨文�	男	53	直肠癌	0		34.5	28.2	123.3	10.51	49.08	28.87	13.6	92	1.04	1.05	38	18.3	6.06	1.2	4.9	169
223	李善�	男	73	直肠癌	0		36.2	26.7	239	4.28	2.32	19.28	12.8	88.1	0.98	0.98	35.9	17.6	2.75	1.2	3.7	154
224	姚联�	男	50	直肠癌	0		42.5	21.6	306.5	4.86	14.06	30.24	13	84.5	1	1	37.4	16	3.1	0.3	2.3	225
225	杨明�	男	75	直肠癌	0		41.8	28.3	135.2	5.26	4.77	4.92	14.5	64.5	1.12	1.15	37.8	18.1	2.13	0.5	1.8	175
228	姚联�	男	50	直肠癌	0		38.1	19.2	284.3	4.11	6.06	24.45	13.1	106.5	1.05	1.01	32.5	15.8	3.64	0.3	1.4	227
229	郭正�	男	55	直肠癌	0		41.4	25.6	174.8	14.1	314.5	116.3	12.2	140.6	0.98	0.92	26	16.7	3.4	0.6	1.8	313
230	王玉�	女	69	直肠癌	0		38.8	22.9	251.6	6.14	3.74	20.52	12.9	113.1	1.03	0.99	29.1	16.9	2.96	0.7	2.2	214
231	李根�	男	63	直肠癌	0		38.1	27.7	223.1	4.28	8.63	5.32	12.7	120.2	1.02	0.97	36.5	15.1	4.49	0.5	2.6	305
232	肖安�	男	58	直肠癌	0		41.2	24.1	219.8	4.8	3.01	14.08	12.2	100.3	0.94	0.92	35.7	16.2	3.55	0.8	1.8	166
233	王玉�	女	69	直肠癌	0		38.1	23.7	246.1	4.67			13	109.7	1.04	1	31.7	16.1	2.96	0.3	2	307
235	吴志�	男	56	直肠癌	0		46.4	22.9	307.9	5.03	2.51	6.79	12.5	93.9	0.96	0.95	33.1	15.7	2.71	1	1.8	151
236	曹万�	男	43	直肠癌	0		44.4	28	224	4.87	2.98	104.5	12.7	109	1.09	0.95	35.2	15.4	3.39	0.38	0.67	227
237	曹万�	男	43	直肠癌	0		48.6	20.6	327	4.1	2.98	104.5	12.1	122.1	0.93	0.91	32.7	15.9	2.86	0.5	1.8	176
238	杨小�	女	53	直肠癌	0		44.1	22.2	204.4	4.26	2.69	10.45	12.5	93.9	0.96	0.95	35.9	16.4	3.24	0.2	1.4	153
241	李本�	男	63	直肠癌	0		46.1	34.1	342.6	4.49	14.19	19.34	13.3	86.8	1.02	1.03	34.4	16.7	2.36	0.4	0.6	291
242	王富�	男	38	直肠癌	0		49.5	25.8	293.2	5.53	7.69	0.75	13.2	88.8	1.02	1.02	33.8	16.2	3.1	0.4	0.6	221
243	向茂�	男	58	直肠癌	0		47.2	26.8	303.2	4.3	3.84	47.96	12.7	99.8	0.98	0.97	41.5	15.3	3.44	0.5	1	259
244	祁永�	男	58	直肠癌	0		40.7	20.2	290.5	4.03	15.76	26.18	13.3	100.4	1.06	1.03	34.3	17.2	2.16	0.3	1.6	162
245	祁永�	男	58	直肠癌	0		42.9	28.2	287.3	5.04	11.22	21.83	13.4	86.5	1.03	1.04	39.6	16.3	3.82	0.5	1.8	214
247	张红�	女	71	直肠癌	0		41.4	20.6	196.2	6.05	102.2	954.3	15.3	72	1.18	1.23	38.3	18	2.05	0.3	1.2	78
248	高当�	女	75	直肠癌	0		41.9	31.8	142	19.11	8.49	342.3	12.9	102	0.99	0.99	32.6	17.8	4.15	0.8	2	312
250	晁芳�	女	64	直肠癌	0		44.4	36.5	286.2	4.42	2.05	11.33	12.7	99.8	0.98	0.97	31.3	15.7	4	0.7	1.9	250
251	晁芳�	女	64	直肠癌	0		37	31.9	156.9	4.47	1.98	10.2	13.2	97	1.02	1.02	37.7	20	3.39	0.7	2.6	254
253	严玉�	女	52	直肠癌	0		38.8	29	208.6	4.04			12.3	115.4	0.95	0.93	30.8	16.5	4.58	0.4	1.6	283
254	李玉�	女	61	直肠癌	0		43.9	32.7	293.4	7.23	5.23	29.59	12.7	99.8	0.98	0.97	30	17	3.19	0.7	1.3	307
255	李玉�	女	61	直肠癌	0		35.4	25.6	187.7	2.45	2.38	18.42	13.2	93.7	1.06	1.02	29.5	16.9	3.14	2.2	6.7	238
257	闫凌�	女	61	直肠癌	0		40.5	26.4	181.1	3.54	13.63	41.57	13.7	79.4	1.05	1.07	36.6	16.5	4.23	0	0.2	285
259	徐虎	男	54	直肠癌	0		45.9	23.3	234	4.94	8	18.41	13	100	1	1	40	16.8	3.34	0.3	0.5	279
260	张红�	女	72	直肠癌	0		41.7	23.8	168.3	5.13	84.86	1551	15	61.7	1.15	1.2	41	17.7	2.89	0.5	1	57
261	王志�	男	87	直肠癌	0		30.2	32	71.7	4.12	34.51	344.7	14	74.8	1.12	1.1	32	16.9	5.09	0.7	3.4	354
262	陈业�	男	73	直肠癌	0		37.2	27.4	250.2	3.65	4.19	7.77	13.4	88.4	1.07	1.04	32.5	16.5	4.98	0.1	1.4	157
264	白占�	男	68	直肠癌	0		36.8	25.6	204	3.85	3.01	8.68	13.3	88.7	1.02	1.03	41.4	17.1	2.45	0.3	1.4	137
265	白占�	男	68	直肠癌	0		36.5	27	180.4	4.08	1.17	6.07	13	100	1	1	42	16.2	2.89	1.4	3	150
269	刘明�	男	50	直肠癌	0		40.6	24.9	210.3	5.41	6.72	11.51	13.1	93.4	1.01	1.01	37.3	16.5	2.14	0.3	1	103
270	邢义�	男	63	直肠癌	0		41.4	31.6	200.3	5.78	2.69	9.54	13.3	88.7	1.02	1.03	34	16.2	3.75	0.3	1.8	169
272	柯庭�	男	72	直肠癌	0		33.8	25.3	217.6	4.49	2.82	23.39	13.2	97	1.02	1.02	34.2	16.9	4.25	0.7	2	234
274	沈存�	女	69	直肠癌	0		38.3	36.4	223.1	4.76	3.78	18.69	12.7	103.7	0.98	0.97	30.6	15.9	4.77	0.6	2.4	363
276	唐小�	男	54	直肠癌	0		46.6	34.1	221	5.43	2.26	21.42	12.9	102.9	1.03	0.99	34.1	15	4.05	0.6	1.03	195
277	邓同�	男	79	直肠癌	0		37.4	29.2	266	4.21	4.25	9.87	13.2	91	1.02	1.02	35.2	17.5	2.48	0.3	1.4	135
278	阎胜�	男	64	直肠癌	0		39.8	28.7	268.7	5.6	5.13	0.6	13.3	88.7	1.02	1.03	34.8	15	4.02	0.4	2	372
279	李安�	男	58	#NAME?	0		37.9	24.3	245.3	4.92	2.69	1.66	13.5	76.4	1.04	1.05	33.1	16.8	2.28	0.1	0.7	63
280	池永�	男	67	直肠癌（pT1N	0		45.5	29	326.7	4.79	7.73	20.99	13.4	77.9	1.03	1.04	36.9	16.8	3.49	0	0.2	213
281	薛淑�	女	58	直肠癌（pT1N	0		48.8	24	238.2	4.25	2.08	37.25	12.6	124	1.01	0.96	36.1	16.5	2.61	0.2	1.2	75
282	崔勤�	女	47	直肠癌（PT1N	0		48	28.7	357.6	3.98	3.1	6.74	12.2	112.6	0.94	0.92	35.5	15.9	2.75	1.2	2.4	208
283	尹运�	男	70	直肠癌（pT2N	0		43.3	21.8	256	4.65	1.4	6.34	14.3	75	1.14	1.13	34.4	17.9	2.34	0.5	0.9	249
284	武春�	女	63	直肠癌（PT2N	0		39.7	25.9	206.3	3.66	1.4	6.34	14.3	75	1.14	1.13	34.4	17.9	2.34	0.5	0.9	189
287	张存�	男	45	直肠癌（pT2N	0		46.4	26.7	311.4	4.68	2.8	12.79	13.2	103.4	1.06	1.02	34.1	16.6	2.83	0.5	0.9	246
288	魏高�	男	65	直肠癌（pT2N	0		47.8	26.2	300	4.82	2.69	5.53	13.2	81.1	1.02	1.02	35	16.7	3.23	0.5	1.9	104
289	宋聪�	女	58	直肠癌（pT3N	0		39.7	29.9	187.2	5.04	35.75	20.21	14.2	67.7	1.09	1.12	36.6	16.6	3.67	0.4	1.3	168
290	霍秀�	男	59	直肠癌（pT3N	0		40.9	22.6	236	5.1	8.97	18.48	13.5	94.7	1.08	1.05	30.5	15.7	3.4	0.3	0.8	143
291	霍秀�	男	59	直肠癌（pT3N	0		39.4	23.1	281.9	4.53	8.97	18.48	12.7	90	0.98	0.97	32.7	15.7	3.19	0.9	2.4	126
292	蔡永�	男	67	直肠癌（PT3N	0		37.1	26.2	226.2	4.42	0.92	23.22	13.8	72	1.06	1.08	36	16	4.23	1.5	3.2	241
295	罗桂�	女	64	直肠癌（pT3N	0		37.7	21.2	230.3	4.16	1.35	9.35	12.5	93.9	0.96	0.95	36.2	16.4	2.75	0.6	0.8	168
296	姚联�	男	50	直肠癌（pT3N	0		42.5	21.6	306.5	4.86	14.06	30.24	13	84.5	1	1	37.4	16	3.1	0.3	2.3	226
297	韩小�	女	46	直肠癌（pT3N	0		41.8	31.6	246.4	4.78	2.33	14.28	13	109.7	1.04	1	31.9	14.4	3.29	0.7	1.3	147
298	张琳	女	55	直肠癌（pT3N	0		35.5	22.7	241.3	4.36	2.56	19.8	12.9	113.1	1.03	0.99	34.7	16.2	4.22	0.4	0.8	282
299	李霞	女	46	直肠癌（pT3N	0		51.9	29.8	297.7	4.36	1.49	11.48	13.5	94.7	1.08	1.05	34.2	15.7	3.24	0.3	1.4	230
300	周传�	女	72	直肠癌（pT3N	0		41.3	26	219.8	4.76	1.41	6.98	13.3	100.4	1.06	1.03	32.5	14.9	3.77	1.4	5.3	254
301	郭俊�	女	70	直肠癌（pT3N	0		34.8	27.9	195.5	5.7	3.11	12.61	13.4	88.4	1.07	1.04	37.7	15.9	4.12	0.8	2	230
302	韩凯�	男	71	直肠癌（pT3N	0		42.8	36.6	255.4	3.96	7.48	28.82	13.5	86	1.08	1.05	35	16.5	3.63	0.5	2.8	218
303	吴定�	男	32	直肠癌（pT3N	0		46.3	27.4	267.3	6.79	13.05	14.58	12.3	98.1	0.95	0.93	35.5	15.7	3.24	0.6	1.3	159
304	周风�	女	58	直肠癌（pT3N	0		41.8	31.3	335.3	4.58	1.69	11.03	12.7	99.8	0.98	0.97	32.2	15.8	4.15	0.1	1.1	267
305	杨在�	男	69	直肠癌（PT3N	0		32	18.1	139	4.02	2.11	3.06	14.2	84	1.09	1.12	39.8	16.5	2.78	1.1	18.5	122
308	王北�	男	67	直肠癌（pT4a	0		39	21.5	203.6	5.07	13.98	8.55	13.1	82.8	1.01	1.01	38.4	15.7	2.97	0.4	0.8	170
309	王登�	男	76	直肠癌（pT4a	0		41.2	30.6	219.1	4.77	3.05	15.55	13.2	81.1	1.02	1.02	38.7	17.1	3.57	0.8	1.9	132
310	高中�	女	65	直肠癌（PT4a	0		39.4	28	145.6	3.99	2.12	7.19	13.5	94.7	1.08	1.05	34.2	16.8	3.24	0.7	1.7	205
311	高中�	女	65	直肠癌（pT4a	0		41.1	25.8	171.8	4.51	2.12	7.19	13.5	76.4	1.04	1.05	36.8	16.9	3.01	0.5	0.9	197
314	屈全�	男	63	直肠癌（pT4a	0		37.1	22.7	227.2	4.03	1.09	1.8	14	82.2	1.12	1.1	33.8	16.4	2.23	0.2	1.4	228
315	李根�	男	64	直肠癌（pT4a	0		39.3	28.6	266.2	4.47	1.01	3.87	12.1	115.4	0.93	0.91	38.1	16	4.67	0.9	2.8	229
317	李永�	男	60	直肠癌（pT4a	0		39.8	21.4	314.5	4.82	11.92	15.93	13.5	86	1.08	1.05	31.5	15.8	4.29	0.2	0.8	243
318	屈全�	男	64	直肠癌（pT4a	0		41.6	26.1	243	5.75	1.2	2.1	14.8	77	1.14	1.18	55.8	24.6	2.4	0.31	1.23	276
319	董子�	男	79	直肠癌（pT4a	0		35.8	26.1	249.4	5.31	5.55	17.49	13.4	86.5	1.03	1.04	47.6	16	3.75	0.5	1.8	184
320	屈全�	男	64	直肠癌（pT4a	0		43.2	26.2	235	5.5	1.09	1.8	14	82.2	1.12	1.1	33.8	16.4	2.23	0.2	1.4	239
321	屈全�	男	64	直肠癌（pT4a	0		39.6	25.2	232.4	4.97	1.15	0.6	14	82.2	1.12	1.1	33.8	16.4	2.23	0.2	1.4	169
323	刘存�	女	69	直肠癌（pT4a	0		38.1	25.2	346.4	4.12	18.81	10.16	13.5	94.7	1.08	1.05	31.4	16.9	3.09	1.6	4.3	417
324	时立�	男	74	直肠癌(PT4aN2	0		37.4	19.5	224	4.49	2.39	14.24	13.8	86.9	1.1	1.08	37.2	17.4	1.92	0.5	2.3	101
325	段大�	男	78	直肠癌（pT4a	0		37	28.3	234	5.56			13.9	93	1.04	1.05	40.6	18	4.35	0.3	2.1	174
326	庞松�	男	66	直肠癌（pT4a	0		43.9	25.6	292.7	4.94	5.09	19.87	12.2	118.9	0.94	0.92	41	15.3	2.68	0.6	0.6	264
327	庞松�	男	66	直肠癌（pT4a	0		36.8	25.9	243.3	4.39	1.28	29.47	12.5	109.4	0.96	0.95	40	15.8	3.88	0.5	2.2	304
329	谢爱�	女	77	直肠癌（pT4b	0		41.7	27.7	208.3	4.84	4.34	36.68	13.6	92	1.09	1.06	39.6	16.8	3.19	0.6	1.5	204
330	唐兆�	女	58	直肠癌（pT4N	0		38.9	31.8	247.3	4.74	1.34	8.68	12.5	109.4	0.96	0.95	36	16.8	3.32	0.63	0.81	207
331	张振�	男	83	直肠癌（PT4N	0		34.3	27.2	228	4.35	4.46	15.03	13.2	79.5	1.02	1.03	33.9	17.2	2.5	1.3	2.6	131
332	李爱�	女	49	直肠癌（PT4N	0		38	24.9	179.4	4.02			11.6	114.9	0.89	0.86	37.8	16.5	3.49	0.5	1	95
333	贾树�	男	55	直肠癌（pT4N	0		43.6	26.1	343.2	5.51	4.05	4.3	12.2	118.9	0.94	0.92	31.9	16.7	2.53	0.4	1	245
334	刘荣�	男	67	直肠癌（pT4N	0		44.4	31.8	291	4.06	4.35	6.13	12.6	106.5	0.97	0.96	31.5	16.2	4.02	0.5	1.4	309
335	常俊�	男	54	直肠癌（pT4N	0		44.6	27.2	358.2	4.22	2.15	7.42	13.1	90.9	1.01	1.01	40.7	17	2.47	0.5	1.3	316
336	齐聪�	女	62	直肠癌（T1N1	0		45.5	27.7	302.1	3.49	1.5	12.88	13.3	94.7	1.08	1.05	39.3	16.8	2.21	0.3	1	204
338	秦生�	男	68	直肠癌(T3N0M0	0		44	27.3	239.6	4.4	5.77	2.02	12.1	124	0.92	0.89	34.2	16.5	3.7	0.8	1.3	268
339	王海�	男	71	直肠癌（T3N0	0		39.5	22.7	254.6	4.04	2.87	1.96	13.1	100	1	1	34.4	16	4.38	0.6	1.8	171
340	焦京�	男	58	直肠癌（T3N0	0		42.9	26.2	279.2	4.88	8.48	12.83	13	93	1	1	30.5	17.2	2.71	0.5	0.6	259
341	冯润�	女	40	直肠癌（T3N1	0		40.6	26.7	234	4.75	26.69	12.79	13.1	93.4	1.01	1.01	38.4	15.9	4.09	0.3	1.2	251
342	徐宝�	女	48	直肠癌（T3N2	0		42.6	34.5	231.7	4.08	3.46	17.7	12.4	107.2	0.95	0.94	32.9	16.5	3.33	0.8	2	419
343	何前�	男	69	直肠癌（T3N3	0		35.6	26.6	210	4.14	38.95	6.19	12.4	112.4	0.95	0.94	35.1	16.3	4.4	0.5	1.6	264
344	吴仕�	男	67	直肠癌（T4aN	0		37.4	25.3	230.1	4.77	11.32	21.15	13.2	91	1.02	1.02	36.2	16.5	2.93	0.6	2.2	175
345	蒋竹�	女	75	直肠癌（T4aN	0		46.2	26.9	221	4.8	1.65	14.89	12.9	113.1	1.03	0.99	32.6	14.5	3.19	0.7	1.8	221
346	谷加�	男	49	直肠癌（ypT2	0		47.2	30.3	314.5	4.45	2.95	10.55	13	93.3	1	1	35	17.2	4.1	0.6	1.2	200
354	肖又�	男	67	直肠癌术后	0		41.7	31.7	261.2	6.24	2.51	15.94	13.1	82.6	1.01	1.01	32.4	16.2	4.57	0.3	1	150
357	潘景�	男	65	直肠癌术后	0		42.8	30.1	162.7	4.3	2.25	1.78	14.1	68.6	1.08	1.11	37.1	16.4	3.01	0.4	0.6	422
359	杜巧�	女	55	直肠癌术后	0		43.5	26.1	217.3	4.55	10.36	16.63	12.5	93.9	0.96	0.95	33.9	15.3	3.93	0.6	1	180
360	杜巧�	女	55	直肠癌术后	0		47.8	17.6	213	4.1	5.13	10.48	13.66	92	1.09	1.06	30.4	17	2.45	0.8	2	133
361	祝伯�	男	78	直肠癌术后	0		38.1	28.3	215.8	4.55	3.08	11.04	13.1	106.5	1.05	1.01	32.2	15.6	4.14	0.8	3.6	193
363	肖安�	男	58	直肠癌术后	0		42.7	27.5	250.6	5.09	2.29	11.65	12.8	104	0.98	0.98	34.9	17	3.24	1.1	3.2	203
364	周风�	女	58	直肠癌术后	0		38.2	27.4	224.1	4.8	1.04	9.21	12	118.3	0.92	0.9	33	17.4	2.86	0.5	1.9	229
366	祁永�	男	59	直肠癌术后	0		40.7	20.2	290.5	4.03	15.76	26.18	13.3	100.4	1.06	1.03	34.3	17.2	2.16	0.3	1.6	162
370	徐宝�	女	49	直肠癌术后	0		38.5	33.7	203.7	4.07	1.65	7.94	12.2	118.8	0.94	0.92	33.9	15.7	3.95	0.3	2.4	337
371	祁永�	男	59	直肠癌术后	0		42.3	28.2	245	5.04	11.22	21.83	13.4	86.5	1.03	1.04	39.5	16.3	3.82	0.5	1.8	214
372	魏高�	男	66	直肠癌术后	0		36	23.1	166.9	3.51	1.12	5.86	14.4	73.6	1.15	1.14	35.4	16.3	5.02	2.8	7.6	144
373	白占�	男	68	直肠癌术后	0		36.8	25.6	204	3.85	3.01	8.68	13.3	88.7	1.02	1.03	41.4	17.1	2.45	0.3	1.4	137
374	白占�	男	68	直肠癌术后	0		36.5	27	180.4	4.08	1.17	6.07	13	100	1	1	42	16.2	2.89	1.4	3	150
375	周风�	女	58	直肠癌术后	0		35.4	24.7	281.1	4.88	1.22	34.97	12	118.3	0.92	0.9	33	17.4	2.86	0.5	1.9	204
376	杨明�	男	76	直肠癌术后	0		41.8	28.3	135.2	5.26	4.77	4.92	14.5	64.5	1.12	1.15	37.8	18.1	2.13	0.5	1.8	175
378	蔡生�	男	60	直肠癌术后	0		42.5	25.3	248.6	3.64			14.8	68.8	1.18	1.18	43.5	17.3	2.58	0.5	0.9	465
380	魏高�	男	65	直肠癌术后�	0		40	25.5	196.7	4.24	4.29	10.73	14.5	72.4	1.16	1.15	37.6	15.7	3	1.4	4.3	107
383	李永�	男	60	直肠癌术后�	0		40.1	22	321.7	4.18	2.76	13.92	12.8	101	0.98	0.98	32.1	14.9	4.32	1.1	3.2	255
385	李永�	男	60	直肠癌术后�	0		42.6	24.7	371.2	6.96	3.28	20.11	13.5	86	1.08	1.08	31.5	15.8	4.29	0.2	0.8	319
387	朱新�	男	60	直肠癌术后�	0		37.7	25	202	4.78	2.24	46.12	13.3	86.8	1.02	1.02	30.3	16.4	2.68	0.8	2.2	225
391	李玉�	女	61	直肠癌术后�	0		43.9	32.7	293.3	7.23	5.23	29.59	12.7	99.8	0.98	0.97	30	17.7	3.19	0.7	1.3	180
392	李玉�	女	61	直肠癌术后�	0		35.4	25.6	187.7	2.45	2.38	18.42	13.2	93.7	1.06	1.02	29.5	16.9	3.14	2.2	6.7	238
398	庞松�	男	66	直肠癌术后�	0		36.8	25.9	243.3	4.39	1.28	29.47	12.5	109.4	0.96	0.96	40	15.8	3.88	0.5	2.2	304
399	沈新�	女	48	直肠癌术后�	0		40.8	29.9	294.1	5.58	0.54	8.96	12.1	122.1	0.93	0.91	33.5	15.7	3.13	0.3	1.4	179
401	常俊�	男	54	直肠癌术后�	0		41.5	26.6	320	4.32	2.15	7.42	14.1	79.9	1.13	1.11	38.1	16.9	2.96	0.5	1.6	219
403	常俊�	男	54	直肠癌术后�	0		41.8	26.1	306	4.11	1.15	10.58	13.5	86	1.08	1.05	34.9	17.2	2.45	0.4	2.4	180
407	唐德�	男	60	直肠癌术后�	0		41.4	28.3	336.3	5.13	1.81	5.94	12.7	90	0.98	0.97	37.6	15.9	2.55	0.5	1.8	187
432	谷加�	男	50	#NAME?	0		45.6	21.9	290.6	4.21	2.47	9.53	12.8	101	0.98	0.98	31.9	21.9	2.86	0.1	0.1	233
434	张树�	男	67	直肠中分化�	0		40.4	30.6	239.8	7.21	6.59	38.9	12.2	114	0.94	0.92	34	16.7	4.92	0.6	2.2	253
435	张树�	男	67	直肠癌中分�	0		40.7	30.2	283	7.2	9.3	36.1	13.4	77.9	1.03	1.04	35	16.2	3.93	1.3	3.4	165
436	钱志�	男	78	直肠中分化�	0		36.9	24.5	173.6	4.51	14.86	12.66	13.8	79	1.1	1.08	39.9	15.7	3.14	1	3.9	174
437	李永�	男	45	直肠中分化�	0		38.4	20.9	203	4.18	3.44	6.92	13.6	74.9	1.05	1.06	39.4	17.5	1.59	0.7	1.4	136
438	李永�	男	45	直肠中分化�	0		41.1	24.2	242.4	3.6	1.43	4.93	13.8	86.9	1.1	1.08	36.5	17	1.83	1.1	3.7	192
443	魏顺�	女	80	降结肠恶性�	0		40.9	31.5	184.5	5.35	13.17	19.15	12.7	103.6	0.98	0.97	38.5	15.9	4.09	1.2	4	281
444	李仁�	男	79	降结肠恶性�	0		42.2	28.1	107.2	3.26			13.4	89.1	1.03	1.04	39.1	15.4	4.4	0.9	1.1	225
445	周轶	男	46	降结肠恶性�	0		35.6	23.8	117.1	4.06			13.5	85.5	1.05	1.06	34	14.4	3.69	0.3	1	235
446	梁大�	女	36	降结肠恶性�	0		42.2	29.1	267.7	4.24	2.61	10.45	13.1	95	1.01	1.01	40.4	15.8	2.65	0.4	0.7	243
447	曹长�	男	57	降结肠恶性�	0		32.3	26.7	183.3	3.18	19.91	56.82	14.1	72.8	1.13	1.11	39	16.3	2.84	1	4.5	333
448	王善�	男	65	降结肠恶性�	0		43.4	32.4	171.1	5.02	3.11	9.39	12.5	108.3	0.96	0.95	42.8	16	4.32	0.7	1.3	210
449	高飞�	男	33	结肠恶性肿�	0		52.8	25.6	233	6.18	59.22	46.99	16.6	64	1.27	1.35	35.8	16.2	3.3	4.13	11.04	171
450	杨文�	女	61	结肠恶性肿�	0		32.5	35.2	136.6	5.21	4.22	10.86	13.6	85.5	1.05	1.06	42.7	16.3	3.27	0.5	1.8	259
452	袁芳	女	50	结肠原位癌	0		43.5	20.8	334.4	4.4	1.66	27.01	12.6	105.7	0.97	0.96	38.6	16.7	2.3	0.2	0.5	111
453	冯瑞�	男	63	升结肠恶性�	0		35.6	28.9	207.5	7.81	1.71	9.84	13.3	88.8	1.02	1.03	35.4	17.3	3.18	0.6	1.6	213
454	闫化�	女	47	升结肠恶性�	0		29	27.4	128.7	3.79	5.73	154.6	14	87	1.07	1.09	42.4	19.6	4.95	1	3.4	371
455	赖俊�	男	38	升结肠恶性�	0		42.5	32	243.1	4.22	9.46	11.27	13.5	87.3	1.04	1.05	38.7	16.1	4.24	0.8	2.7	372
456	张苏�	女	45	升结肠恶性�	0		39.8	27.5	209.8	4.33	0.83	7.89	13.5	84.3	1.04	1.05	38.1	17.2	3.05	0.3	0.5	346
457	林素�	女	41	升结肠恶性�	0		32.4	29.4	132.6	5.19	1.89	4.68	13.5	84.3	1.04	1.05	34.1	16.1	3.82	3.1	7.4	343
458	朱良�	女	68	升结肠恶性�	0		46	32.6	301.5	5.17	30.94	471.1	12.7	103.7	0.98	0.97	36	16	3.58	1.03	1.69	264
459	高二�	女	55	升结肠恶性�	0		38.9	27.2	227.1	4.47			12.4	110.8	0.95	0.94	36.1	15.7	3.05	0.7	1.9	233
461	宋顶�	男	64	升结肠恶性�	0		42.7	30	219.6	4.91	3.75	10.96	13.6	83.6	1.09	1.06	30.6	16.2	3.05	0.4	1.4	208
462	周仁�	男	65	升结肠恶性�	0		35	24.8	181.9	3.95	1.78	16.37	14	78.8	1.08	1.1	39.4	16.3	3.27	0.8	1.6	309
464	武红�	男	52	升结肠恶性�	0		36.7	22	175.7	2.25	42.65	61.8	13.7	83.7	1.05	1.07	42.9	15.6	3.88	0.8	1.4	219
465	李迎�	女	36	升结肠恶性�	0		46.2	31	212	6.08			14.2	85	1.08	1.11	32.7	17.2	4.59	12.04	34.62	463
466	姚福�	男	61	升结肠恶性�	0		31	30.9	202	6.05	63.59	0.6	12.5	117	0.94	0.92	42.3	15.8	5.59	0.7	1.5	362
467	刘曼�	女	68	升结肠恶性�	0		39.1	33.7	173.4	4.39	41.68	2.72	14	90	1.05	1.07	36.8	17.4	4.22	1	2.7	323
468	孙亚�	女	47	升结肠恶性�	0		38.3	26.7	175.3	4.27	1.32	6.58	13	97	1	1	35.8	15.8	3.05	0.8	1.6	260
470	周翔	女	77	手术后恶性�	0		35.9	32.5	186.9	5.22	1.38	9.34	12.9	113.1	1.03	0.99	29.3	15.2	4.48	1.9	5.1	210
471	杨建�	女	65	乙状结肠恶�	0		44.5	34.6	272.2	4.89	4.93	26.43	13.3	88.7	1.02	1.03	32.4	15.8	4.1	0.7	3.2	149
472	刘伟	男	59	乙状结肠恶�	0		30.2	27.3	153.3	4.85	3.19	12.5	13.8	78.3	1.06	1.08	50.9	15.4	4.09	1.4	4	226
474	王战�	男	43	乙状结肠恶�	0		40.4	24.4	225	4.5	4.91	10.33	12.8	101.3	0.98	0.98	40.2	15.4	3.01	1	1.2	244
475	李彩�	女	74	乙状结肠恶�	0		33.1	28.2	145.6	4.37	16.98	24	12.6	108	0.96	0.95	33	17.7	4.05	0.6	1.8	228
477	郭丽�	女	63	乙状结肠恶�	0		41.7	27.7	190.1	4.22	2.66	11.74	12.8	101.3	0.98	0.98	40.2	15.4	3.01	1	1.2	173
479	马增�	男	67	乙状结肠恶�	0		37.9	22.4	207	3.26	12.81	7.43	13.7	81.3	1.1	1.07	48.8	15.9	2.84	0.4	1.1	138
480	田国�	男	65	乙状结肠恶�	0		37.4	28.4	207	10.32	3.23	6.14	13	95.8	1	1	36.5	16.6	3.32	0.8	1.4	144
481	巩小�	女	51	乙状结肠恶�	0		44.6	33.3	314.5	5.17	2.97	0.6	12.7	103.7	0.98	0.97	33.9	15.7	4.09	0.4	0.7	454
482	睢金�	男	55	乙状结肠恶�	0		34.6	26.7	123.4	4.82	2.32	160.4	13.5	87.3	1.04	1.05	42.7	14.7	6.64	3.1	8.4	225
483	芦德�	男	59	乙状结肠恶�	0		35.7	32.9	329	4.03	5.04	13.83	12.9	102.3	1.03	0.99	33.1	17.2	2.14	1.1	2.6	197
484	李强	男	45	乙状结肠恶�	0		29	25.4	171.5	4.01			14.4	68.6	1.15	1.14	35.7	14.4	6.07	3.2	7.1	162
485	齐喜�	女	53	乙状结肠恶�	0		35.8	29.6	86.2	8.5			15.1	77	1.13	1.18	41	18.2	2.53	2.4	4.4	152
487	张贵�	男	60	乙状结肠恶�	0		42.6	26.1	211	4.9			12.8	101.3	0.98	0.98	37	15.1	4.24	0.9	1.6	201
488	刘朝�	男	46	乙状结肠恶�	0		41.1	29.7	189.4	5.18	1.46	7.84	13.2	93.7	1.06	1.02	33.1	16.2	3.97	0.5	1.3	228
489	王盛�	男	57	乙状结肠恶�	0		35.5	25.3	204.2	4.1	1.46	11.69	13	97	1	1	43.4	15.6	3.69	0.5	0.8	231
490	苏虎	男	52	乙状结肠直�	0		42.2	26	247.1	4.81	1.67	7.71	13.4	86.5	1.03	1.04	38.7	15.8	4.49	0.4	1.8	162
491	徐峰	男	54	乙状结肠直�	0		41.7	28.9	285.3	4.67			13.1	99	1	1	46.8	20.2	2.85	0.7	1.1	297
492	邓同�	男	79	直肠恶性肿�	0		33.5	27.8	211	3.56	4.5	8.58	14.3	69.9	1.14	1.13	36	17.2	2.14	0.9	3.1	114
493	王军�	男	40	直肠恶性肿�	0		41.6	28.3	249.2	4.1	2.36	24.4	12.2	116	0.94	0.92	36.3	16.2	2.72	0.3	1.1	233
495	陈业�	男	73	直肠恶性肿�	0		33.9	25.6	213.4	4.3	0.61	4.5	13.2	97	1.02	1.02	35.5	19.1	2.92	0.6	1.4	141
496	周波	男	63	直肠恶性肿�	0		37.2	32.8	218.3	5.69	10.26	152.7	13.9	76.9	1.11	1.09	33.4	14.4	5.61	2.4	17.1	307
499	任龙	男	43	直肠恶性肿�	0		39.9	24.8	270.5	4.17	2.82	11.15	12.8	101	0.98	0.98	43	16.5	2.27	0.4	0.6	159
500	吴智�	男	55	直肠恶性肿�	0		45.2	20	211	4.18			12.9	101	0.99	0.99	42.8	19.2	2.92	0.4	0.6	277
501	赵桂�	女	64	直肠恶性肿�	0		30.4	34.5	346.2	5.39			14.8	63.4	1.18	1.18	42	15.5	5.21	3.1	8.6	271
2	周爱�	女	29	结肠恶性肿�	1	十二�	24.7	22.6	39.2	5.23	4.66	11.15	15.4	67.1	1.18	1.24	37.9	19.5	2.59	1.1	2.5	502
8	梁雪�	女	64	结肠恶性肿�	1	淋巴�	36.8	22.2	244.9	4.88	139.2	19.48	13.3	109.7	1.04	1	27.1	15.8	2.61	4.1	10.5	355
9	马晓�	女	71	乙状结肠恶�	1	肝脏	44.9	27.3	202.7	5.07	253	72	13.5	98	1.04	1.05	36.7	16.8	3.71	3.2	7.2	176
18	段月�	女	77	乙状结肠恶�	1	淋巴�	27.7	24.2	82.8	7.43	5.52	13.8	13.4	97.5	1.07	1.04	34	15.8	3.04	2.3	4.8	402
24	郑雪�	女	79	直肠恶性肿�	1	淋巴�	37.5	29.4	145.3	4.6			13.2	103.4	1.06	1.02	35.2	18.7	2.79	1.6	4.2	84
26	白建�	男	64	直肠恶性肿�	1	肺	40.7	22.3	194	4.54	17.38	12.13	13.6	95.9	1.05	1.06	38.4	17.3	2.8	0.3	1	201
49	韩国�	男	66	直肠恶性肿�	1	肝脏	43	30	194	4.43	12.42	97.42	13.2	103.4	1.06	1.02	37.4	14.9	3.73	0.6	1.8	172
61	韩国�	男	66	直肠恶性肿�	1	肝脏	43.6	27.7	234.6	4.1	21.18	160.6										152
73	周亭	女	31	直肠恶性肿�	1	腹腔	28.7	17.8	12.4	3.77	344.4	18.55	15	61.2	1.15	1.2	42.4	15.7	5.1	1.6	12.2	268
103	辛玉�	女	81	结肠癌	1	肝脏	37.4	27.7	158.6	3.54	88.31	203.2	13.3	79.6	1.02	1.03	34.8	16.9	3.86	2.4	5.5	131
109	肖传�	男	63	结肠癌（cT4N	1	肝脏	33.9	31.1	277	6.87	1.31	7.13	13.7	96	1.02	1.03	37.8	14.7	4.22	2.28	7.76	273
131	杨跃�	男	59	结肠癌伴肝�	1	肝脏	42.7	24.5	224	4.46	15.67	0.6	13	95.8	1	1	39.4	15.9	2.78	0.98	2.19	292
141	李大�	男	54	结肠癌术后	1	腹壁	39.2	22.9	330.4	5.43	6.47	0.6	12.7	120.2	1.02	0.97	31	17.5	2.53	0.2	1.8	170
171	张幸�	男	61	结肠癌术后�	1	肝肺�	32.2	33	83.9	5.74	233.7	3115	14.2	71.4	1.14	1.12	36.1	18	3.57	1.9	6.9	209
172	张幸�	男	61	结肠癌术后�	1	肝肺�	29.2	28.8	83.4	6.18	347.5	4577	13.9	87	1.07	1.09	35.8	16.5	4.03	4.2	8.3	271
173	张幸�	男	61	结肠癌术后�	1	肝肺�	31.7	29.3	93.8	5	396.2	3995	14	74.8	1.12	1.1	40.9	17.8	2.65	3.6	11.4	191
184	阎竹�	女	69	乙状结肠癌	1	肝脏	23.5	29.2	47	3.41	69.58	93.49	14.7	62.5	1.13	1.17	47.2	17.9	2.13	4	17.2	391
195	朱瑞	男	58	乙状结肠癌�	1	肝脏	46.9	33.7	268.4	4.42	21.64	47.72	12.7	103.4	0.98	0.97	38.9	15.5	3.37	0.5	3.4	135
200	武卫�	男	44	乙状结肠癌�	1	腹膜	36.4	23.2	336.8	3.46	2.76	16.83	12.4	112.4	0.95	0.94	33.6	15.7	3.61	1.2	2.1	203
239	钱宝�	男	74	直肠癌	1	双肺	32.8	30.5	145.6	3.23	12.7	17.54	13.7	89.4	1.1	1.07	38.2	16.5	5.83	1	3.6	296
258	张焕�	女	58	直肠癌	1	肝脏	47.2	25.9	201.6	5.44	44.31	24.08	12.5	109.4	0.96	0.95	34.5	16.1	2.85	1.7	4.5	217
263	张焕�	女	58	直肠癌	1	肝脏	45.6	28.1	24.8	7.29	34.28	20.86	13.4	88.4	1.07	1.04	32.5	16.5	4.98	0.1	1.4	277
267	张焕�	女	58	直肠癌	1	肝脏	47.3	28	301.5	5.15	18.1	13.98	11.8	133	0.91	0.88	31.9	16	3.42	0.9	2.6	240
268	张焕�	女	58	直肠癌	1	肝脏	47.6	26.4	266.1	7.99	3.16	6.85	12.3	115.6	0.95	0.93	33.4	16.7	2.56	0.8	3.2	201
271	程昊	男	63	直肠癌	1	脑	27.3	24.7	177.4	4.5	12.94	22.07	14.1	72.8	1.13	1.11	32	15.3	4.47	2	8.3	566
273	王新�	男	59	直肠癌	1	肝肺	37.9	31.1	177.7	4.18	21.97	64.28	13.3	88.7	1.02	1.03	36.3	16.3	3.63	0.6	3.2	186
322	王金�	女	63	直肠癌（pT4a	1	肺	40.1	27.7	240.8	4.77			13.1	82.8	1.01	1.01	35.1	17.3	4.39	0.2	1.9	285
347	薛秉�	男	73	直肠癌IVBT4bN	1	膀胱	47.5	24.6	266.9	6.79	0.42	14.57	12.4	96	0.95	0.94	37.2	16.8	2.68	1	2	143
350	鲍克�	男	53	直肠癌伴全�	1	全身	41.4	25.7	261.7	4.57	403	1233	13.5	76.4	1.04	1.05	38.1	17.2	2.44	0.6	0.7	142
351	郑建�	男	67	直肠癌并肝�	1	肝	41.7	26.2	236	3.54	3.47	12.09	13.1	93.4	1.01	1.01	36.5	17.7	3.22	0.3	1.8	219
352	孙香�	女	47	直肠癌术后	1	肝	37	20.1	155.9	4.07			14.6	71.2	1.17	1.16	34.5	18.6	1.94	0.3	1.4	144
418	鲍克�	男	54	直肠癌术后�	1	全身	39.9	24.6	260.3	4.05	278	689.5	13.5	76.4	1.04	1.05	38.1	17.2	2.41	0.6	0.7	154
419	郭志�	男	60	直肠癌术后�	1	复发	38.1	22.9	231	4.64	31.4	0.6	13.8	72	1.06	1.08	35.2	18.6	2.31	0.5	1.4	117
420	郑学�	男	60	直肠癌术后�	1	复发	36.6	26.6	223.3	4.23	26.21	27.96	13.3	88.7	1.02	1.03	44.9	16.4	2.32	0.34	0.58	158
421	屈希�	男	60	#NAME?	1	复发	44	24.7	238.4	6.42	1.84	8.25	12.5	111	0.95	0.94	38.7	17.3	3.25	0.7	1.6	112
422	何福�	女	74	#NAME?	1	复发	35.6	24.8	151.6	3.97			12.8	101	0.98	0.98	36.4	17	2.75	0.4	1.6	175
442	杨洪�	男	43	左半结肠癌�	1	复发	39.9	25.6	278.1	3.97	20.8	230.3	12.7	90	0.98	0.97	32.6	17.5	3.14	0.9	2.6	264
451	孔素�	女	76	结肠继发恶�	1		44.9	23.4	242.2	7.25	1.19	10.71	12.9	102.3	1.03	0.99	34.3	16	3.34	1.2	4.1	275
463	高远�	男	44	升结肠恶性�	1	肝脏�	45.2	26.6	285	4.59	133.3	139.4	12.9	102.3	1.03	0.99	33.7	14.7	4.21	0.8	2.4	234
469	沈海�	男	56	升结肠恶性�	1	肝脏	39.8	28.6	237.2	4.85	6.07	36.51	13.8	79	1.1	1.08	36	16.8	2.75	0.3	1.3	134
473	睢海�	女	58	乙状结肠恶�	1	肝肺	40.5	28.2	212	5.25	540.7	9908	12.8	104	0.98	0.97	30.3	18.5	3.36	3.4	9.5	283
478	宋振�	男	63	乙状结肠恶�	1	空肠	38.6	21.7	266.3	3.61	6.05	24.3	11.7	128	0.89	0.87	36.7	15.9	3.66	0.5	1.6	260
486	张水�	女	69	乙状结肠恶�	1	肺	39.4	24.4	313.4	4.12	1.01	9.15	13.2	92.9	1.02	1.02	38.5	15.4	2.85	2.7	6.8	167
497	陈绍�	男	76	直肠恶性肿�	1		32.8	27.2	211	3.72			14.1	72.8	1.13	1.11	35	17.4	2.43	2.2	7.5	262
498	何朋�	男	63	直肠恶性肿�	1	肝	36.9	24.4	204.3	4.56	69.98	66.56	14	74.8	1.12	1.1	35	16.8	2.96	0.9	2.7	161
502	俱振刚		66		1	肝	37.5	26.1		6.25	2.04	889	13.9	76.9	1.11	1.09	38.9	15.4	2.8	0.2	0.8	85
503	霍燕花		38		1	腹腔	36.1	29.2		4.28			13.1	95	1.01	1.01	36.9	16.4	3.32	1.5	4.9	239
504	解建雄		61		1	腹膜�	38.6	32.3	193.2	4.74	4.47	10.18	13.7	83.7	1.05	1.07	40.2	16.1	4.4	2.21	4.19	223
505	孙全毅		50		1	肝	45.2	26.8		4.47	16.53	6.55	13.8	89	1.06	1.07	34.7	16	4.2	0.6	1.76	172
506	朱喜明		60		1	腹腔	34.6	27.8		5.05	2.74	17.45	15	61.7	1.15	1.2	38.4	15.5	3.52	4.5	22.5	36
507	陈桂平		49		1	卵巢	43.2	25.3	324.1	4.46	0.6	7.45	12.3	122.7	0.98	0.93	28.8	16.8	2.46	0.3	1	201
508	成新农		70		1	肝	32.3	27.2		4.8	2.74	41.73	16.2	53.5	1.25	1.32	44.1	17.4	2.22	4.1	13.4	100
509	白丙立	男	59		1	肺腹�	30.5	26.8	134.8	4.86			13.9	88	1.06	1.08	38.3	16	3.65	0.63	1.71	35
510	李崇社		63		1	肝	38.3	27.1		4.23	3.99	536	12.8	110	0.96	0.95	36.1	17.8	4.3	1.6	3.4	235
511	白兆庆		77		1	肺	41	23.3	225.2	5.43	2.66	14.83	14.2	71.4	1.14	1.12	30.6	17.9	2.55	2.1	5.6	108
512	张美平		45		1	肝 腹�	40.5	32.2	189.2	4.34	3	13.6	14.1	72.8	1.13	1.11	35.8	16.5	3.09	0.5	1.6	97
513	张振忠		77		1	多发�	39.6	25.6	220	4.81	3.58	64.83	15	65.1	1.15	1.2	36	18	3.88	1.1	2.7	66
514	徐跃		55		1	肝	50.3	33.3		5.81	1.65	8.74	13.2	93.7	1.06	1.02	30	15.8	3.24	0.8	2	181
515	周林锦		60		1	肝 腹�	42	25.8	190.9	5.51	18.63	8.86	12.7	103.6	0.98	0.97	40.4	16.4	3.13	1.1	2.7	180
516	曹麦利		53		1	肝	39.5	25.8		4.19	0.4	5.67	13.3	91	1.02	1.03	41.1	15.9	4.58	2.2	3.7	209
517	马练长		73		1	肝	41.5	33.9		4.93			14.3	74.2	1.1	1.13	48.4	16.2	5.19	1.2	4	233
518	费万民		49		1	骨 双�	38.3	34.7	179.2	4.19	1.47	4.84	13.7	83.7	1.05	1.07	45.6	15.2	7.02	3.8	8.2	340
519	周先义		59		1	颈部�	42.6	29.7		4.93	8.77	0.6	14.9	66.3	1.15	1.19	42.9	22.8	2.11	0.3	1	136
520	乔智斌		76		1	肝 肺	37.2	20.7	131.9	3.96	320.5	0.6	13.3	91	1.06	1.03	35	15.5	3.88	0.7	2.4	244
521	刘桂兰		57		1	盆腔	31.2	28.4	79.9	4.67	6.45	11.01	14.9	66.3	1.15	1.19	45.2	14.3	5.35	5.4	28.8	494
522	郎梦君		60		1	肝	35.4	36.2		4.91	10.17	27.59	13.1	101	1	1	35	18.1	3.11	0.37	1.57	167
523	康彩菊		72		1	脑	44.3	29.7		5.72	3.6		12.8	101.3	0.98	0.98	34.4	16.2	2.7	7.3	19.8	175
524	金国钱		64		1	腹腔	34.6	23.8	156.7	4.15	1.35	7.82	13.9	80.4	1.07	1.09	39	17.2	1.98	1.4	2.4	92
525	马守斌		54		1	肝	46.3	24.6		5.47	8.33	6.75	13.2	92.9	1.02	1.02	31.4	16.9	2.33	0.5	1.5	141
526	杜俊清		66		1	腹腔�	49.7	26.1		5.75			13.2	93.7	1.06	1.02	35.6	16.6	2.73	0.3	0.9
527	薛均平		52		1	肝	36.8	26.4	268.3	4.35	2.35	101.9	12.4	118.9	0.99	0.94	33.8	15.8	3.21	0.6	1.5	184
528	郝公宁		52		1	肝双�	38.8	20.4	264.6	4.34	60.7	64.21	13	102	0.99	0.99	42.3	16.5	2.68	0.25	1.65	223
529	钟子义		66		1	肺	35.4	24	160	3.52	5.08	184.4	13.1	99	1	1	37.4	17	4.33	0.5	1.7	138
530	何明辉		64		1	肝	40	23.9	173.5	4.39	1.8	6.85	13.6	83.6	1.09	1.06	35.4	15.4	3.79	0.7	2.5	206
531	焦亚智		65		1	肝	47.3	19.4		4.43	7.73	1.46	13.2	92.9	1.02	1.02	31.4	14.5	3.43	0.8	2.7	132
532	张世军		62		1	肝	31.2	24.3		4.35	337.6	272.3	13.5	87.3	1.04	1.05	34.2	15.7	4.68	3.4	12.6	323
533	杨选民		52		1	腹壁	41.9	25.3	191	4.03	3.61	6.76	13.2	92.9	1.02	1.02	43.9	15.3	3.12	1.4	2.6	102
534	杜承平		70		1	骨	47.3	37.8	216	5.54	60.02	296.1	13.8	79	1.15	1.08	37.9	15.2	3.18	7.8	27.5	231
535	候香平		52		1	腹腔	33.6	27.5	109.5	3.67	3.48	11.61	14.4	68.6	1.15	1.14	38.6	16.6	2.43	0.2	2.4	167
536	石翠芳		57		1	多发�	38	25.6		4.07	2.43	37.4	13.8	79	1.1	1.08	40.5	16.3	2.77	2.3	9.4	125
537	周志芳		62		1	腹腔	33.7	20.4	119.7	4.67	1.33	32.66	13.2	92.9	1.02	1.02	34.1	16.3	3.22	1.4	3.1	229
538	葛少鹏		60		1	腹腔�	47.9	29	155.5	8.06	145.8	19.46	14.1	77.2	1.08	1.11	41.7	15.9	2.96	3.2	8.3	165
539	王旭升		63		1	肝 肺	48.8	29.8		6.22	8.2	23.99	13.3	96	1.02	1.02	29.9	15.9	2.66	0.6	1.3	137
540	王淑琴		52		1	腹腔	33.9	26.1		3.85	8.8	135.7	13.1	98	1.01	1.01	39.7	15.4	4.39	2.5	6.1
541	张歪歪		66		1	胰腺	36.4	15		5.44			14.2	75.7	1.09	1.12	33.8	16.1	3.08	2.5	16.8	250
542	李根香		66		1	腹腔	27.7	21.2	90.9	4.23	1.59	7.33	13.3	91	1.02	1.03	34.6	15.7	4.68	1.7	3.8	336
543	单兴安		68		1	膈肌	43.4	20.7	196.5	4.71	1.2	10.04	13.3	91	1.06	1.03	35.2	16.3	3.02	1.5	3.3	236
544	陈建让		77		1	腹腔	38.6	14.6		5.58	2.03	67.11	13.2	97	1.01	1.02	30.3	16.7	4.53	1.87	2.5	132
545	王宏社		58		1	肝双�	36.8	37.6	96.9	5.11	2.14	16.28	14.4	58.8	1.15	1.14	40.9	17.4	5.45	1.7	3.1	253
546	黄世甲		59		1	骨	40.24	24.94	224.48	4.49	0.66	11.93	13.6	69.6	1.05	1.05	33.3	17	2.11	0.7	1.2	157
547	徐秋利		45		1	腹腔�	33.27	24.77	136.2	4.52	36.44		11.2	124.1	0.93	0.93	25.3	16.7	3	3.1	5.7
548	徐秋利		45		1	腹腔�	33.5	27.6	103	4.38	16.98		12.1	107.8	1.01	1.01	28.5	17.6	2.48	2.6	4	105
549	陈玉林		68		1	骨	29	38.8	147.8	3.41			13.3		1.02	1.03	39.7	16.9	4.22	2.2	5.5	377
550	权孝忠		55		1	左颈�	46.07	30.98	250.9	5.23	5.15	16.2	12.9	80.6	1.08	1.08	25.6	15.8	3.13	0.4	0.8	98
551	张学仁		63		1	肝肺�	40.4	25		5.43	15.22	1.26	15.1	61.2	1.2	1.2	37.7	15.4	5.2	7.8	16.8	150
552	赵小刚		28		1	脑双�	41.7	28.7		5.04	3.67	7.92	13.6	89	1.05	1.06	29.1	19.1	2.02	0.5	0.7	203
553	王板娃		52		1	卵巢�	42.7	26.3	133.3	4.47	5.56	743.3	14	63.9	1.12	1.11	32.3	17.7	2.12	8.4	21	171
554	罗孟东		68		1	脑右�	40.7	29	201.1	5.39	40.87	15.51	14	88.1	1.08	1.1	32.1	17	2.56	0.4	1	69
555	雷俊吉		68		1	肺脾	36.3	21.5	183.9	4.46	1.12		15	72	1.15	1.2	34.4	17.2	2.17	0.5	0.7	68
556	刘忠全		55		1	肝多�	37.2	34.8	124.3	4.72	3.34	5.97	14.4	58.8	1.15	1.14	33.9	15.5	3.65	14.2	27.9	259
557	刘忠全		55		1	肝多�	35.1	31	155.4	4.89	3.15	6.67	13.5	91.2	1.03	1.03	29.3	15.2	4.79	7.2	14.9	205
558	刘忠全		55		1	肝多�	35.3	32.8	110.8	5.15	2.1	6.79	13.9	81.2	1.07	1.07	33	14.3	7.17	6.1	19.5	329
559	袁振民		64		1	双肺�	36.6	33.5	105	3.8	17.78		14.2	74.3	1.09	1.12	39.6	15.1	5.35	1.3	3.3	228
560	刘杰		74		1	骨	37.9	33.5	122.8	3.09		1241	13.9	84.5	1.11	1.09	37.2	15	5.13	5.9	17	141
561	许启林		60		1	肝	41.6	19.2	297.7	4.67	1.95		12.9	131.1	1.03	0.99	35.4	14.5	3.36	0.5	1.4	251
562	张植华		66		1	双肺�	25.4	27.4	64.6	4.74	30.17	348.3	13.5	98	1.04	1.05	38.8	16.5	5.21	3.1	9.7	238
563	张植华		66		1	双肺�	25.2	20.5	13.8	5.55			16.4	56.7	1.26	1.34	41.8	16.7	4.15	3.8	9.2	4
564	崔明贤		49		1	颈部	34.3	29.6	115.4	4.5	2.43	5.58	12.9		0.99	0.99	35.6	15.5	3.24	1.8	3.6	209
565	林素兰		56		1	骨	39.1	35.3	209.8	4.72	1.9	13.34	12.7	96.2	0.98	0.97	39.3	15.7	4.67	0.5	1.2	225
566	阮思勤		59		1	结肠�	30.03	39.95	102.65	6.72			13.9		1.07	1.09	32.6	17.3	3.98	5.9	14.62	118
567	卫春法		55		1	肝肺�	38.8	26.2	220.7	4.3	324.5	12.95	12.8		0.98	0.98	35.2	14.9	4.64	1.21	2.11	292
568	寇耀辉		56		1	骨肺�	36.6	25.6	148	4.8	47.29	204.1	12.8		0.98	0.98	37.1	14.8	5.71	0.75	1.39	185
569	黄国龙		64		1	骨转�	42.7	30.6	192.4	6.1	1.1	6.17	12.9	98.1	1.02	1.03	39	16.9	3.1	0.1	0.2	155
570	张启伟		59		1	肝肺�	43.9	30.4	260	5.4	35.16	106.2	12.2	114.6	0.97	0.97	37	16.2	4.4	1	1.7	176
571	张金禄		57		1	骨转�	36.05	40.47	172.98	4.52	5.95	79.94	12.6		0.97	0.96	38.5	18	6.41	1.52	1.66	151
572	张建武		67		1	肝转�	37.39	29.15	175.3	5.66	1823	7.12	13.2		1.02	1.02	35.4	15.8	3.83	0.68	1.39	450
573	史双增		67		1	腹腔�	36.5	38.2	178.5	4.8	2.39	10.52	12.3	112	0.98	0.97	37	15.9	5.5	1.7	2.3	330
574	赵永利		57		1	骨转�	44.1	27.3	274.7	4.3	5.85	10.03	13.1		1.01	1.01	36.5	16.5	2.97	0.55	1.2	175
575	李银屏		39		1	腹盆�	30.59	34.16	153.09	5.12	2.04	127.4	14.9		1.15	1.19	35.3	18.4	5.32	1.21	1.85	174
576	高竹兰		63		1	肺	29.5	26.2	113.5	4.5	106.2	1104	12.4	109.5	0.98	0.98	34	14.1	6.4	7.9	18.8	304
577	王心		31		1	双侧�	41.31	34.1	71.95	6.24	1.29	7.18	14		1.08	1.1	36.2	16.6	7.12	1.15	1.85	483
578	邢云梅		54		1	骨转�	38.5	31	244.2	5.3	1.02	21.37	12.1	117.3	0.96	0.96	34	16.3	4.2	1.2	2.9	222
579	吴凤颂		61		1	腹腔�	33.6	40.5	80.1	4.6			14.4	72.4	1.14	1.15	41	15.2	5.5	1.3	19.9	499
580	陈福旺		47		1	骨转�	39.4	22.5	148.7	6	471.8	12449	14.6		1.12	1.16	30.7	14.1	3.06	0.12	1.39	307
581	党培德		78		1	肝转�	30.6	26.2	34.2	5.9	588.4	17.36	12.6	104.7	1	1	39	16.3	4.8	2	4.9	189
582	折艳利		46		1	卵巢�	44.8	27.31	262.53	5.35	1.82	11.9	12.1	117.3	0.96	0.96	27	18.2	1.9	0.8	1	258
583	折艳利		46		1	卵巢�	43.1	27.81	260.25	4.47	1.61	10.04	11.8	125.8	0.94	0.93	27	15.8	3.3	1.4	1.7	133
584	李套军		58		1	骨转�	44.37	38.48	184.01	12.08	16.17		12.6	104.7	1	1	40.3	15.2	5.15	4.2	6.5	352
585	吴俊杰		56		1	骨转�	23.9	25.1	82.1	3.02	5.18	72.71	13.6	84.7	1.08	1.09	36.5	19.8	2.36	7.8	13.2	155
586	高艳丽		47		1	骨转�	35.3	30.9	191.8	4.89		328.8	13.1	94	1.04	1.04	35.6	15.2	4.07	2.3	4.2	231
587	赵绪林		69		1	肝胰�	25	24.2	31.9	4.2	3.93	105.1	13.2	92	1.05	1.05	39	15.6	3.4	2.1	3.2	171
588	寇彦祥		58		1	肺胸�	26.2	16.6	136.1	3.5	8.67	27.74	14.3	73.6	1.13	1.15	40	16.6	1.8	2.3	3.7	34
589	汤胜来		68		1	肝转�	34.4	44.3	177.1	4.6	3.7	1366	15.8		1.29	1.22	47.2	13.4	4.17	5.62	18.91	81
590	陈福旺		47		1	骨转�	41.34	25.91	210.99	3.52			12.4	109.5	0.98	0.98	31	15.3	4.3	2.9	4	193
592	邱大兴		76		1	骨转�	33.49	32.08	106.46	5.4	2.9	8.11	13.4	88.2	1.06	1.07	38.6	16.3	4.34	1.4	2.1	230
593	张治元		71		1	肝转�	37.35	36.18	89.87	5.71	440.9	43.41	14	78.1	1.11	1.12	29.7	17.7	2.01	3	5.8	120
594	秦海成		68		1	肺转�	43.08	25.78	167.59	6.22	4.5	65.25	13.6	84.7	1.08	1.09	32.5	17.6	2.93	0	0.6	91
595	王安仓		66		1	骨转�	35.7	29.1	169.2	5.9	1.25	7.47	12.7	102.5	1.01	1.01	33	15.3	6.5	0.9	1.4	300
596	赵创良		61		1	右肺�	41.8	32	144.4	6.2	5.59		12.9	98.1	1.02	1.03	34	16.7	3.6	0.1	0.6	80
597	赵创良		61		1	右肺�							14.1	76.5	1.12	1.13	37	17.9	4.2	1	1.1	102
598	刘亚军		55		1	结肠�	42.6	29.6	200.1	6.1	254.8	29.9	12.6	104.7	1	1	30	13.5	3.7	1.1	1.5	132
599	赵成合		70		1	腹盆�	40.6	33.6	202.2	5.83	4.37	7.45	12.8	100.2	1.02	1.02	33.1	17.8	2.15	0.2	0.6	179
600	郭文汉		75		1	骨转�	31.1	31.8	181	4.51	289.3	4.67	13.7	82.9	1.09	1.1	30.8	17	3.63	1.1	1.7	144
601	毛景红		49		1	腹腔�	40.4	23	219.2	3.8	3.94	4.67	12.1	117.3	0.96	0.96	30	16.4	3	0.2	0.4	109
602	朱志远		72		1	骨转�	41.8	25	229.1	5.8			12.9	98.1	1.02	1.03	40	16.4	2.4	0	0.3	133
604	王安才		65		1	肝转�	32.9	30.9	68.8	5.74	4.55	82.5	13.7	88.2	1.06	1.07	43.1	16.5	4.86	10.9	22.7	203
605	熊爱华		36		1	肝肺�	43.12	30.29	215.48	5.65	1.32	19.5	13.1		1.01	1.01	36.6	15	2.68	0.47	0.83	126
606	王玉俊		80		1	肝肺�	33.89	23.1	60.13	4.97			16.2		1.25	1.33	41.4	16.2	3.21	8.79	24.78	78
607	张勤善		46		1	网膜�	41.06	30.14	177.56	4.8			13.6	84.7	1.08	1.09	31.5	15.2	5.44	5.1	15.6	322
608	党秋爱		63		1	腹腔�	30.6	33.1		4.75	3.11	74.48	14.9	67.7	1.19	1.19	35.2	14.9	9.66	1.7	5.5	287
609	林忠紫		63		1	肺转�	40.79	28.58	168.37	4.9	2.43	18.22	14.3	71.1	1.12	1.12	32.5	15.5	4.23	0.5	2.2	212
610	方会玲		45		1	盆腔�	38.25	36.85	334.89	5.86	1.36	47.74	47.8	8.7	3.68	3.77	64	14.1	3.65	2	2.4	303
611	方会玲		45		1	盆腔�	37.95	32.39	255.74	5.44	4.55	24.24	32.9	16.8	2.53	2.58	49.2	16.9	3.03	0	0.8	210
612	薛文旭		74		1	腹腔�	27.38	29.15	100.24	4.44	272.6	133.4	13.2	92	1.02	1.02	25.7	14.8	3.65	32.9	81.1	294
613	吴禄成		61		1	骨转�	40.8	33.3	125.6	4.56	119.7	7.58	13.6	84.7	1.05	1.05	37.1	15.7	4.88	3.6	6	133
614	周小玲		48		1	胸膜�	43.84	32.71	183.22	4.64	58.88		12.1	107.8	1.01	1.01	28.1	15.4	4.17	3	10.2	237
615	郝万平		51		1	腹腔�	38.61	25.86	154.31	4.41	359.3	95.18	13.3	90.1	1.02	1.02	31.7	15.1	4.59	1.7	6	98
616	兰满龙		39		1	骨转�	34.6	25.5	171.1	4.39	26553	22.26	13.5	86.4	1.07	1.08	35.9	16	3.27	7.7	15.6	152
617	张运良		53		1	胸膜�	38.17	34.59	94.13	4.4	3.2		13.8	81.3	1.1	1.11	44.4	14.8	5.52	6.4	7	313
618	刘富菊		53		1	双肺�	29.18	26.51	143.37	4.1	1.64		12.8	100.2	1.02	1.02	37.2	16	3.84	1	1.2	156
619	夏基石		61		1	肝转�	37.8	23.1	117	4.65			12.9	98.1	1.02	1.03	31.3	16.4	3.59	2.4	3.9	182
620	刘孝儒		56		1	胰腺�	32.54	29.47	124.42	4.63	181.5	29.72	12.9	98.1	0.99	0.99	38.1	15.5	3.03	3.4	6.2	119
621	衡文进		47		1	肝转�	34.88	30.58	56.28	4.79	64.04	29.49	14.6	70	1.16	1.18	40.7	14.5	4.34	20.8	52.2	211
622	张纪宏		37		1	多发�	31.06	22.51	85.19	5.43	122.4	8.94	15.7		1.21	1.28	36.3	14.3	4.12	54.9	137.4	16
623	强海东		62		1	肝转�	36.16	28.18	144.5	3.61	85.5	35.41	13.1	94	1.01	1.01	38.6	15	5.73	0.6	1.3	323
624	高红列		37		1	腹腔�	35.5	25.6	150	5.06	35.81	11.84	13.9	79.7	1.07	1.07	35.3	15.1	4.31	9.5	19.4	524
625	戚海峰		40		1	骨转�	34.5	37.7	98.6	5.84	2.08	45.58	15.8	57.8	1.22	1.22	41.9	16.6	2.65	22.5	63.3	130
626	何琦		55		1	多发�	40.14	26.97	180.43	6.98	445.2	27.9	13.5	75	1.13	1.13	31.7	14.7	4.59	0.6	2.4	221
627	梁军		51		1	多发�	28	25.5	101.2	3.72	13.86	1.48	13.8	76.5	1.13	1.13	33.1	15.6	3.95	17.4	31.6	135
628	潘瑞祥		67		1	多发�	29.26	21.01	112.05	4.85			13.8		1.06	1.08	43.8	13.1	3.23	3.36	6.55	98
629	张芝凡		46		1	卵巢�	37.84	34.29	155.81	4.55	3.6	40.07	13.5		1.04	1.05	35.7	17.1	4.55	0.98	2.15	163
630	戚海峰		40		1	骨转�	33.9	30.5	27.9	6.48			20.7		1.59	1.84	42.3	18.1	1.56	17.99	31.43
631	张成文		56		1	肝转�	30.1	41.09	61.21	4.29	19.74	14.76	13.6		1.01	1.01	36.7	19.8	5.49	2.6	4.8	345
632	景存莲		46		1	腹腔�	26.03	26.73	23.7	4.01	2.17	2511	14.8	67.7	1.14	1.14	39.9	17.4	2.56	5.7	11.9	288
633	王兆喜		48		1	腹腔�	36.3	34.33	175.23	7.45	5.05	5.5	13.7	82.9	1.05	1.05	33.2	16.5	3.59	0.7	1.5	87
634	员黎明		59		1	右胸�	37.45	28.62	110.59	5.2	12.63	25.88	15.1	64.5	1.2	1.22	38.9	17.8	1.15	18.3	61.9	124
635	杨秀兰		73		1	肺腹�	29.8	34.6	82.7	3.24			12.5		0.93	0.9	31.3	19.1	4.37	5.2	15.2	3.5
636	贾淑芬		78		1	腹腔�	35.45	58.99	96.04	6.06	5.38	2082	14.3	50	1.24	1.24	44.4	19.8	1.71	8.7	24	80
637	姚萍		33		1	脑转�	38.74	33.84	210.67	4.22	98.79	1431	12.4	109.5	0.95	0.95	34.3	16.6	3.92	3.1	5.7	295
638	刘音		48		1	肝肺�	33.7	37.1	41.7	7.24	4.88	41.59	14.3	73.6	1.13	1.15	37.1	17.3	4.8	4.3	11	92
639	贾月锋		72		1	骨转�	41.77	35.61	190.12	7.74	18.72	8.99	12.7	102.5	0.98	0.98	32.4	15.2	4.31	2.3	4.6	178
640	贾秀荣		64		1	右肺�	37.5	37.4	204.8	6.33	6.96		15		1.15	1.2	43.2	13.3	4.41	6.58	13.78	157
641	吴桂芝		74		1	双肺�	30.6	21.4	83.7	7.69	14.74		14.6	70	1.12	1.13	31.5	15	3.42	29.02	105.82	161
642	耿艳		42		1	腹腔�	37.78	30.91	116.52	4.6	1.29	134.6	13.2	92	1.02	1.02	36.4	14.9	5.37	1.2	6.8	249
643	侯存孝		67		1	骨转�	40.7	28.4	181	8	0.74	107.5	12.4	109.6	0.95	0.95	30.8	14.1	4.69	2.5	4.2
644	赵明明		58		1	肺转�	44.12	25.5	284.81	5.95	2.19	21.27	14.8		1.14	1.18	36.3	19.5	2.02	0	0.7	102
645	高引兰		67		1	腹腔�	35.4	22.7	93.9	5.93			12.9	98.1	0.99	0.99	29.9	15.1	4.69	4.3	7	130
646	高引兰		68		1	腹腔�	36.1	23.3	148.8	5.76			13	96	1	1	29.8	15.1	6.62	4.7	6.7	231
647	王振斌		51		1	多发�	44.2	32.72	131.15	4.32	1.92	8.09	13.4		1.03	1.04	37.5	16	3.2	2.29	3.89
648	吕相荣		45		1	腹腔�	35.9	26.3	129.2	4	2.54	102.7	13.4	87	1.08	1.08	33.8	15.6	3.3	22.7	47.8	239
649	王政		56		1	腹膜�	35	22.7	166.9	4.92	4.95	9.61	13.2	92	1.05	1.05	33.2	16.4	3.44	0.5	0.8	160
650	王政		56		1	腹膜�	29.84	20.47	54.16	5.15	2.99	23.03	13.2	92	1.05	1.05	35.8	16.5	3.69	0.8	1.4	244
652	赵创良		62		1	肝肺�	25.4	31	10.3	7.68	2.33	65.42	14.6	70	1.16	1.17	39.1	16.7	3.85	3.6	9.8	179
